# Supplementary material for: Dissection of a sensorimotor circuit underlying pathogen aversion in C. elegans
Source: BMC Biol. 2022 Oct 8;20:229. doi: 10.1186/s12915-022-01424-x (PMC9548130; doi:10.1186/s12915-022-01424-x)
Supplement: Supplementary file 8 — Additional file 8: Data. Combined raw data, with each figure on a separate spreadsheet. [file 12915_2022_1424_MOESM8_ESM.xlsx]

## Sheet: Figure 1B and C
P. aeruginosa
Naïve																										Trained
WT	0.6	0	0.2	0	0.1	0.3	0.1	0	0.3	0.2	0.3	0.1	0.1	0.2	0	0.2	0.1	0	0.3	0.2	0	0	0	0.2	0.1	0.9	0.8	0.6	0.7	0.5	0.1	0.9	0.6	0.5	0.3	0.6	0.4	0.3	0.7	0.3	0.1	0.7	0	0.1	0.8	0.7	0.9	0.4	0.3
ASE(-)	0.3	0.1	0	0	0.1	0	0.1	0	0	0.1	0	0	0.4	0.2	0	0.1	0.1	0	0.1	0	0	0.1	0.2	0.3	0.3	0.8	0.7	0.6	0.6	0.5	0.7	0.6	0.5	0.8	0.7	0.8	0.6	0.5	0.4	0.3	0.6	0.6	0.7	0.5	0.6	0	0.1	0.2	0.2
ASH(-)	0.3	0.3	0.2	0.5	0	0	0	0.1	0.2	0.1	0.1	0	0	0.1	0.2	0	0	0	0.1	0.1	0.1	0.1	0	0.2	0.3	0.4	0.4	0.3	0.5	0.7	0.8	0.7	0.5	0.6	0.8	0.1	0.2	0.4	0.7	0.7	0.8	0.6	0.6	0.6	0.7	0.2	0.1	0.3	0.4
ASI(-)	0.1	0	0.1	0.2	0.4	0	0	0	0	0.1	0.2	0.2	0.1	0.1	0.1	0	0	0	0	0	0.1	0.2	0.1	0	0.1	0	0.1	0.2	0.3	0.1	0.7	0.2	0.3	0.4	0.3	0.1	0.2	0.2	0.2	0.3	0.4	0.4	0.5	0.1	0.2	0	0.7	0.8	0.6
AWB(-)	0.2	0.2	0.1	0.2	0	0	0.1	0.2	0.3	0.3	0	0.1	0.2	0	0	0.1	0.1	0	0	0.2	0.1	0.3	0.2	0	0.1	0.2	0.3	0.1	0.2	0.3	0.1	0.3	0.4	0.2	0.6	0.5	0.6	0.2	0.2	0.1	0.3	0.2	0.1	0.4	0.3	0.5	0.3	0.9	0.8
AWC (-)	0.1	0.1	0.2	0	0.3	0.2	0	0.1	0.3	0.4	0	0	0.1	0	0.1	0.2	0	0.2	0.3	0	0.2	0.1	0.1	0.3	0	0.1	0.2	0.1	0	0.4	0	0.3	0.2	0	0.2	0.4	0.5	0.3	0.2	0.4	0.1	0.2	0.1	0.2	0.3	0.4	0.7	0.7	0.6
E. faecalis
Naïve																										Trained
WT	0.2	0.1	0.3	0.2	0	0.2	0.2	0.1	0.1	0	0	0.1	0.2	0.2	0.1	0	0	0.1	0	0	0	0.1	0.2	0.3	0.3	0.7	0.4	0.5	0.6	0.4	0.6	0.9	0.5	0.4	0.7	0.7	0.6	0.5	0.4	0.4	0.5	0.7	0.6	0.6	0.7	0.2	0.6	0.7	0.8
ASE(-)	0.2	0.1	0.2	0.2	0.1	0.3	0.4	0.1	0.2	0.1	0	0	0	0	0	0.1	0	0	0	0.1	0.1	0	0	0.2	0.1	0.3	0.2	0.1	0.1	0.2	0.3	0.4	0.2	0.3	0.2	0.1	0.1	0.2	0.3	0.3	0.3	0.4	0.4	0.3	0.4	0.2	0.1	0.1	0.5
ASH(-)	0.3	0.2	0.2	0.2	0.1	0.1	0.3	0.3	0.1	0	0.1	0	0.1	0.2	0.1	0	0	0	0.1	0	0	0.1	0.2	0.1	0	0.3	0.6	0.5	0.4	0.7	0.6	0.5	0.4	0.6	0.7	0.6	0.5	0.6	0.6	0.6	0.4	0.3	0.5	0.6	0.5	0.5	0.5	0.3	0.1
ASI(-)	0.2	0.1	0	0	0.1	0.1	0.2	0.2	0.2	0.2	0.3	0.4	0	0	0	0.1	0	0.1	0.2	0.1	0	0	0	0	0.1	0.5	0.2	0.3	0.6	0.5	0.6	0.6	0.4	0.5	0.6	0.5	0.4	0.5	0.5	0.7	0.5	0.6	0.3	0.3	0.6	0.5	0.5	0.5	0.4
AWB(-)	0.1	0.2	0.1	0.3	0	0.1	0.1	0.1	0.3	0.4	0.2	0.3	0.2	0.2	0.1	0	0.1	0	0.1	0	0	0	0.1	0.2	0.1	0.2	0.3	0.2	0.1	0.2	0.7	0.6	0.6	0.1	0.4	0	0.1	0.3	0.4	0.2	0.3	0.2	0.1	0	0.1	0.1	0	0.2	0.4
AWC (-)	0	0	0.1	0.2	0.2	0.4	0.4	0.2	0.3	0.2	0.1	0.3	0.2	0.1	0.3	0	0	0.1	0.2	0.1	0	0	0.1	0.2	0.3	0.1	0	0.1	0.2	0	0	0.4	0	0.2	0.5	0.2	0.3	0.2	0.1	0	0	0.1	0.2	0.3	0.2	0.1	0.2	0.3	0
[truncated: 1 more columns]

## Sheet: Figure 2B
Naïve																										Trained
WT	0.2	0	0	0	0.2	0.1	0	0.4	0.3	0	0.1	0.2	0	0.1	0.2	0.2	0.2	0.1	0.1	0.1	0	0.3	0.3	0.2	0.2	0.7	0.6	0.5	0.5	0.5	0.4	0.5	0.5	0.7	0.6	0.4	0.5	0.5	0.5	0.4	0.4	0.4	0.5	0.6	0.5	0.4	0.4	0.4	0.5
AVA/AVD/AVE (-)	0.1	0	0	0	0	0.1	0.1	0.1	0.3	0.5	0.3	0.3	0.3	0.3	0.2	0.1	0	0	0	0	0	0.1	0.1	0	0.1	0.3	0.3	0.2	0.1	0.4	0.4	0.4	0.3	0.4	0.1	0	0	0.4	0.4	0.3	0.2	0.1	0.1	0	0	0	0.1	0.1	0.1
[truncated: 1 more columns]

## Sheet: Figure 2D
	no ATR																									ATR
AWB::ChR2	0.1	0.2	0.3	0	0.1	0	0.1	0	0	0.2	0	0	0.1	0	0.3	0	0.1	0	0.1	0.2	0.2	0	0.3	0.4	0.4	0.3	0.2	0.3	0.6	0.5	0.7	0.6	0.5	0.6	0.4	0.4	0.5	0.8	0.7	0.5	0.5	0.5	0.6	0.2	0.3	0.1	0.5	0.5	0.6
AVA::ChR2	0	0	0.1	0	0	0	0	0	0.1	0	0	0	0.1	0	0.1	0.2	0	0	0.3	0.4	0	0	0	0.1	0.1	0.7	1	0.6	0.9	0.5	0.8	1	1	1	0.4	0.7	0.6	1	1	0.9	0.8	0.5	0.6	0.7	0.7	0.7	1	0.4	1
[truncated: 1 more columns]

## Sheet: Figure 4A
Naïve																										Trained
WT	0	0	0.1	0	0	0.1	0	0	0	0	0.1	0	0.2	0	0	0.2	0.3	0.2	0.1	0.1	0.1	0.2	0.1	0.1	0	0.5	0.4	0.7	0.3	0.2	0.3	0.6	0.7	0.5	0.5	0.6	0.3	0.4	0.6	0.5	0.6	0.5	0.4	0.9	0.2	0.4	0.3	0.2	0.6
AUA(-)	0	0.1	0.3	0.2	0.1	0.4	0	0.3	0.3	0	0.1	0.2	0.1	0.2	0	0	0.1	0	0.1	0	0.2	0.1	0.1	0	0	0.1	0	0.5	0.3	0.5	0.4	0	0.2	0.3	0.4	0.9	0.2	0.3	0.3	0.4	0.3	0.3	0.4	0.4	0.5	0.4	0.2	0.3	0.3
RMG(-)	0.1	0.3	0.2	0.2	0.1	0	0	0.3	0.4	0	0	0.2	0.2	0.1	0.1	0.1	0	0	0	0.1	0.3	0.2	0.3	0	0.3	0.1	0.5	0.1	0	0	0.5	0.4	0.3	0	0.1	0	0	0.2	0.2	0.2	0.7	0.3	0.3	0.2	0.1	0.1	0.1	0.1	0
[truncated: 1 more columns]

## Sheet: Figure 4B
Naïve																										Trained
WT	0	0	0	0	0	0	0.1	0	0.2	0	0	0	0	0.1	0	0	0	0	0.1	0	0	0.1	0	0	0	0.1	0.4	0.3	0.5	0.4	0.3	0.3	0.5	0.6	0.4	0.7	0.3	0.3	0.4	0.5	0.4	0	0.1	0.5	0.3	0.6	0.2	0	0.3
AUA(-)	0.1	0.2	0.1	0	0	0.1	0.2	0.1	0	0	0.1	0.2	0	0	0.1	0	0.1	0.2	0.1	0	0.1	0.3	0.2	0.1	0	0	0.2	0	0.1	0.2	0.3	0.3	0.1	0.4	0.5	0.5	0.3	0.4	0	0.1	0.1	0.6	0.1	0.3	0.5	0	0.2	0.3	0
RMG(-)	0.2	0	0	0	0	0	0.1	0	0	0	0	0	0.1	0.1	0	0	0.3	0.1	0.1	0.5	0	0	0	0	0	0.1	0	0.2	0	0	0	0.1	0.1	0	0.2	0.3	0	0.3	0	0.1	0.1	0.2	0	0	0.1	0	0.1	0	0
[truncated: 1 more columns]

## Sheet: Figure 4C
WT	AUA(-)	RMG(-)
0.1	0.75	0.55
0.2	0.4	0.6
0.2	0.6	0.25
0.15	0.4	0.5
0.1	0.36	0.8
0.28	0.6	0.6
0.15	0.625	0.615
0.3	0.45	0.68
0.35	0.5	0.625

## Sheet: Figure 4D
WT	AUA(-)	RMG(-)
0.25	0.85	0.5
0.333	0.65	0.6
0.28	0.375	0.8
0.15	0.4	0.85
0.172	0.6	0.649
0.5	0.8	0.75
0.4	0.783	0.8
0.154	0.833	0.714
0.3	0.774	0.8

## Sheet: Figure 5A
Naive	E. faecalis Lawn Trained	E. faecalis Lawn, P. aeruginosa Smell Trained
0.2	0.2	0.8
0.1	0.3	0.7
0.4	0.5	0.9
0.3	0.6	0.6
0.5	0.2	0.7
0.2	0.1	0.9
0.2	0.2	1
0.1	0.4	0.7
0.3	0.3	0.9
0.2	0.2	0.7
0.2	0.4	0.6
0.1	0.3	0.7
0.4	0.2	0.8
0.3	0.1	0.7
0.2	0.1	0.8
0.5	0.2	0.6
0.4	0.1	0.5
0.1	0.4	0.6
0.2	0.3	0.6
0.2	0.2	0.8

## Sheet: Figure 5B
Naive	P. aeruginosa Lawn Trained	P. aeruginosa Lawn, E. faecalis Smell Trained
0.2	0.2	0.3
0.2	0.3	0.6
0.1	0.4	0.4
0.3	0.4	0.4
0.2	0.5	0.5
0.4	0.3	0.3
0.3	0.3	0.7
0.4	0.2	0.4
0.4	0.1	0.3
0.2	0.2	0.4
0.2	0.1	0.5
0.1	0.4	0.5
0.4	0.5	0.4
0.3	0.4	0.7
0.2	0.2	0.5
0.2	0.1	0.6
0.3	0.4	0.4
0.4	0.3	0.4
0.2	0.2	0.2
0.2	0.3	0.3

## Sheet: Figure 5C
Naïve																										Trained
WT	0.2	0.1	0.2	0.3	0.4	0.2	0.1	0.2	0.2	0.1	0.2	0.3	0.2	0.1	0.2	0.1	0.3	0.2	0.1	0.2	0.3	0.1	0.2	0.2	0.2	0.6	0.4	0.5	0.8	0.7	0.6	0.4	0.3	0.4	0.5	0.6	0.7	0.6	0.5	0.5	0.4	0.7	0.8	0.7	0.6	0.6	0.4	0.6	0.3
gtl-2(n2618)	0.1	0.1	0.2	0.2	0.1	0.3	0.2	0.1	0.1	0.2	0	0	0.2	0.2	0.1	0.2	0.2	0.1	0.1	0.3	0.3	0.2	0.4	0.4	0.2	0.4	0.3	0.2	0.5	0.6	0.3	0.2	0.1	0.3	0.2	0.3	0.4	0.5	0.2	0.1	0.1	0.2	0.3	0.1	0.2	0.1	0.5	0.4	0.3
gon-2(q388)	0.1	0.1	0.2	0.2	0.3	0.3	0.2	0.2	0.1	0.1	0.1	0	0	0	0.3	0.3	0.4	0.4	0.3	0.3	0.3	0.2	0.2	0.2	0.1	0.2	0.3	0.4	0.2	0.3	0.1	0.6	0.4	0.5	0.3	0.5	0.6	0.3	0.2	0.5	0.4	0.7	0.6	0.3	0.2	0.1	0.3	0.4	0.2
[truncated: 1 more columns]

[truncated: 4 more sheets: Figure 5D, Figure S3A, Figure S5D, Figure S7]
